# Supplementary material for: Mitochondria-Targeted Hydrogen Sulphide Delivery via an Adhesive Hydrogel Modulates Inflammation and Oxidative Stress in Diabetic Wounds
Source: Gels. 2026 Mar 17;12(3):251. doi: 10.3390/gels12030251 (PMC13025655; doi:10.3390/gels12030251)
Supplement: Supplementary file 1 [file gels-12-00251-s001.zip]

Archive with 1 entries (1 files):
- gels-4179435-supplementary.pdf
